# Supplementary material for: Leadless vs. Transvenous Pacemakers in Patients with End-Stage Renal Disease: A Systematic Review and Meta-Analysis
Source: Biomedicines. 2025 Aug 9;13(8):1952. doi: 10.3390/biomedicines13081952 (PMC12383732; doi:10.3390/biomedicines13081952)
Supplement: Supplementary file 1 [file biomedicines-13-01952-s001.zip]

Archive with 1 entries (1 files):
- biomedicines-3810761-supplementary.pdf
